# Supplementary material for: MolNetEnhancer: Enhanced Molecular Networks by Integrating Metabolome Mining and Annotation Tools
Source: Metabolites. 2019 Jul 16;9(7):144. doi: 10.3390/metabo9070144 (PMC6680503; doi:10.3390/metabo9070144)
Supplement: Supplementary file 1 [file metabolites-09-00144-s001.zip]

Archive with 21 entries (17 files):
- Supplementary Materials/
- Supplementary Materials/Supplementary Materials/
- Supplementary Materials/Supplementary Materials/.DS_Store
- Supplementary Materials/Supplementary Materials/Figure_S1.pdf
- Supplementary Materials/Supplementary Materials/Figure_S2.pdf
- Supplementary Materials/Supplementary Materials/Figure_S3.pdf
- Supplementary Materials/Supplementary Materials/Figure_S4.pdf
- Supplementary Materials/Supplementary Materials/Figure_S5.pdf
- Supplementary Materials/Supplementary Materials/Icon_
- Supplementary Materials/Supplementary Materials/Supplementary Figures.pdf
- Supplementary Materials/__MACOSX/
- Supplementary Materials/__MACOSX/._SupportingMaterials_proofs
- Supplementary Materials/__MACOSX/SupportingMaterials_proofs/
- Supplementary Materials/__MACOSX/SupportingMaterials_proofs/._.DS_Store
- Supplementary Materials/__MACOSX/SupportingMaterials_proofs/._Icon_
- Supplementary Materials/__MACOSX/SupportingMaterials_proofs/._SM_METABOLITES_MolNetEnhancer_ERNST_VANDERHOOFT_2019.pdf
- Supplementary Materials/__MACOSX/SupportingMaterials_proofs/._SupportingFigure_S1.pdf
- Supplementary Materials/__MACOSX/SupportingMaterials_proofs/._SupportingFigure_S2.pdf
- Supplementary Materials/__MACOSX/SupportingMaterials_proofs/._SupportingFigure_S3.pdf
- Supplementary Materials/__MACOSX/SupportingMaterials_proofs/._SupportingFigure_S4.pdf
- Supplementary Materials/__MACOSX/SupportingMaterials_proofs/._SupportingFigure_S5.pdf
